# Supplementary material for: The Impact of Streptomyces griseus Protease Reserved for Protein Evaluation of Ruminant Feed on Carbohydrase Activity during Co-Incubation
Source: Animals (Basel). 2024 Jun 29;14(13):1931. doi: 10.3390/ani14131931 (PMC11240829; doi:10.3390/ani14131931)
Supplement: Supplementary file 1 [file animals-14-01931-s001.zip]

Archive with 1 entries (1 files):
- animals-3021574-supplementary.pdf
